# Supplementary material for: Can environmental constraints determine random patterns of plant species co-occurrence?
Source: Ecol Evol. 2015 Feb 13;5(5):1088–99. doi: 10.1002/ece3.1349 (PMC4364823; doi:10.1002/ece3.1349)
Supplement: Supplementary file 2 [file ece30005-1088-sd2.csv]

	Lake name	Antinata	Callbrut	Eleoacic	Isoeastu	Juncbulb	Myrialte	Ranupelt	Sparangu	Subuaqua	Sector	Elev	Larea	Cond	pH	x	y
1	Negra	1	1	0	1	0	0	1	1	0	Bejar	2070	1450	13	6	552	9165
2	Duque	1	1	0	1	0	0	1	0	0	Bejar	1595	203295	6.1	5.9	2479	9738
3	Trampal 1	0	1	1	1	1	0	1	1	1	Bejar	2125	6063	15.4	5.8	1	10431
4	Trampal 2	0	1	0	1	0	0	0	1	1	Bejar	2115	15352	9.3	6.5	386	10600
5	Cuadrada	1	0	0	0	0	0	0	0	0	W Gredos	2085	7773	5.1	6	9515	402
6	Caballeros	1	1	0	1	1	0	1	1	0	W Gredos	2025	14027	9.1	6.3	10588	1
7	Barco	1	0	0	1	0	0	1	0	0	W Gredos	1785	74781	7.2	6.1	9368	1550
8	Nava	0	0	0	0	0	0	0	0	0	W Gredos	1945	92268	5.6	6.1	11862	1239
9	Grande	1	1	0	1	1	1	1	1	0	E Gredos	1935	63076	4.8	6.2	37229	3198
10	Gutre	0	0	0	0	1	0	0	0	0	E Gredos	2300	960	8.7	6.2	35171	4057
11	Cimera	0	0	0	0	0	0	0	0	0	E Gredos	2140	44900	3.4	6.4	34845	4366
12	Galana	0	0	0	0	0	0	0	1	0	E Gredos	2135	15251	4	7	35046	4769
13	Mediana	0	0	0	0	0	0	0	1	0	E Gredos	2130	3240	4.5	6.5	35166	4916
14	Brincalobitos	0	0	0	0	0	0	0	0	0	E Gredos	2100	981	4.4	6.3	35271	5095
15	Bajera	0	0	0	0	0	0	0	1	0	E Gredos	2100	9599	3.9	6.9	35269	5211
16	Majalaescoba	0	1	0	0	0	0	1	0	0	E Gredos	1830	2615	6.9	6.6	34967	6309
17	Lagunillas	1	0	0	1	0	0	0	0	0	E Gredos	1915	5437	7.5	5.9	34282	6788
