# Supplementary material for: Can environmental constraints determine random patterns of plant species co-occurrence?
Source: Ecol Evol. 2015 Feb 13;5(5):1088–99. doi: 10.1002/ece3.1349 (PMC4364823; doi:10.1002/ece3.1349)
Supplement: Supplementary file 3 [file ece30005-1088-sd3.R]

################################################################################
### Manuscript title: Can environmental variables determine random patterns  ###
### of plant species co-occurrence? by G. Garc�a-Baquero & R. M. Crujeiras   ###
### E-mail address: gonzalo.garc�a-baquero@ehu.es / ggbmoneo@gmail.com       ###
################################################################################

################################################################################
### The code runs the analysis described by Gonzalo Garc�a-Baquero & Rosa M. ### 
### Crujeiras in "Can environmental variables determine random patterns      ###
### of plant species co-occurrence?" (2014)                                  ###
###                                                                          ###
### The R code was written with the aid of D. Borcard, F. Gillet &           ###
### P. Legendre (2011): Numerical Ecology with R (Springer); A.F. Zuur,      ###
### E.N. Ieno & G.M Smith (2007): Analysing Ecological Data (Springer) as    ###
### well as M. Logan (2010): Biostatistical Design and Analysis (Wiley).     ###
###                                                                          ###
### The code was written for the R version 3.1.1 (R Core Team. 2014.         ### 
### R: A language and environment for statistical computing. R Foundation    ###
### for Statistical Computing, Vienna. URL http://www.R-project.org/).       ###
###                                                                          ### 
### The analysis is divided into five sections: (0) exploratory analysis     ###
### (graphs not included in the text); (1) Null model analysis (2) Mantel    ###
### correlogram testing for spatial autocorrelation in species composition;  ###
### (3) a distance-based redundancy analysis (dbRDA) testing for             ###
### environmental determinism at community level; and (4) logistic           ###
### regression models testing for environmental determinism at species level ###
###                                                                          ###
### The same figures that form part of the paper should be obtained,         ###
### as well as six extra figures (Fig. S1-S6) in the exploratory analysis    ###
### and several other plots in each section. The p-values obtained by        ###
### permutation methods may differ slightly from those reported.             ###
################################################################################

# Set up working directory and load the required packages
setwd("M:/RCode/") # Change as required.                 
library(permute)
library(vegan)                                         
library(grid)
library(splines)
library(survival)
library(Hmisc)
library(rms)
library(MuMIn)
library(ncf)
library(lattice)
library(ade4)

# Import the dataset. The data consist of presence/absence of 9 aquatic plant 
# species (columns 2-10), 4 environmental variables (columns 12-15), and 2
# geographical coordinates (Cartesian cordinates, X and Y in columns 16-17) of 
# 17 softwater small lakes surveyed in the Gredos Massif (Central System, 
# Spain). These 17 lakes are distributed into 3 sectors: "B�jar", "W Gredos", 
# and "E Gredos" (column 11). 

# The physical descriptors elevation ("Elev") and lake area ("Larea")
# were obtained from: Toro, M., I. Granados, et al. (2006). Limnetica 25 (1-2):
# 217-252. The names of the lakes are provided in the first column.
hydroph <- read.csv("OSI_2.csv", row.names=1)

# Make a separate data frame for the species data (see the complete names of
# the species in the main text).
spe <- hydroph[,c(2:10)]                                                        
names(spe)

# Make a separate data frame for the environmental descriptors. It contains 2
# physical descriptors: elevation in m (Elev) and Lake area in m^2 (Larea) and
# 2 chemical descriptors: conductivity in �S/cm (Cond) and pH. 
env <- hydroph[,c(11:15)]                                                       
names(env)                                                                      

# Make a separate data frame for the Cartesian coordinates (X, Y in m) 
spa <- hydroph[,c(16:17)]                                                       
names(spa)


## Section 0. Exploratory analysis. This section is not included in 
## Garcia-Baquero (2013), but it guided further analysis and led to the  
## log-transformation of Lake Area, so it is included here.
## *****************************************************************************

# (0.1.) Exploratory analysis of the species data
# ***********************************************

dim(spe)                                      # Dimensions of the species matrix
colnames(spe)                                                   # Species labels
sum(spe==0) / (nrow(spe)*ncol(spe))  # Proportion of zeros in the species matrix

# Map of the lakes using Cartesian coordinates in spa data (Figure S1)
windows(title="Figure S1", 9, 4.5)           # Create a windows device (9 x 4.5)
plot(spa, asp=1, type="n", main="Lake locations",          # Plot lake locations
	xlab="X coordinate (m)", ylab="Y coordinate (m)")
text(spa, row.names(spa), cex=0.9, col="black")     # Add identification numbers
text(1000, 7000, "Bejar", cex=1.25, col="black")              # Add Sector names
text(10700, 3500, "W Gredos", cex=1.25, col="black")
text(35500, 1500, "E Gredos", cex=1.25, col="black")

# Compute species frequencies (percentage)
spe.pres <- apply(spe > 0, 2, sum)                   # Count species "presences"
spe.pres
spe.relf <- 100*spe.pres/nrow(spe)                  # Compute relative frequency
spe.relf
round(sort(spe.relf), 1)                       # Use 1 decimal position and sort

# Maps of four plant species (Figure S2)
windows(title="Figure S2", 9, 9)
par(mfrow=c(2, 2))                   # Divide the windows device into four parts

# Plot presence of Myryophyllum alterniflorum
plot(spa$x, spa$y, asp=1, col="black", cex=spe$Myrialte,   
	xlab="x (m)", ylab="y (m)", main="M. alterniflorum")                          
      
# Plot presence of Subularia aquatica                        
plot(spa$x, spa$y, asp=1, col="black", cex=spe$Subuaqua,   
	xlab="x (m)", ylab="y (m)", main="Subularia aquatica")                         

# Plot presence of Isoetes velatum subsp. asturicense
plot(spa$x, spa$y, asp=1, col="black", cex=spe$Isoeastu,  
	xlab="x (m)", ylab="y (m)", main="I. asturicense")                            

# Plot presence of Sparganium angustifolium
plot(spa$x, spa$y, asp=1, col="black", cex=spe$Sparangu,                        
	xlab="x (m)", ylab="y (m)", main="S. angustifolium")                           


# (0.2.) Exploratory analysis of the environmental descriptors
# ************************************************************

colnames(env)                                                                              

# Descriptive stats for environmental descriptors                                          
Max <- sapply(env[, 2:5], FUN = max) 
Min <- sapply(env[, 2:5], FUN = min)
Range <- Max-Min
Mean <- sapply(env[, 2:5], FUN = mean)
StDev <- sapply(env[, 2:5], FUN = sd)
cbind(Max, Min, Range, Mean, StDev)
                                                                    
# Histograms of the environmental descriptors (Figure S3)
windows(title="Figure S3",9, 9)
par(mfrow=c(2,2))
hist(env$Elev, col="gray", right=FALSE, main="Histogram of Elevation",        
  xlab="Elevation (m)")
hist(env$Larea, col="gray", right=FALSE, main="Histogram of Lake area",         
  xlab="Lake area (m^2)")
hist(env$Cond, col="gray", right=FALSE, main="Histogram of Conductivity",       
  xlab="Conductivity (�S / cm)")
hist(env$pH, col="gray", right=FALSE, main="Histogram of pH", xlab="pH")        

# Boxplots of the environmental descriptors (Figure S4)
windows(title="Figure S4",9, 9)
par(mfrow=c(2,2))
boxplot(env$Elev, col="gray", main="Boxplot of Elevation",
  ylab="Elevation (m)")
boxplot(env$Larea, col="gray", main="Boxplot of Lake area",                     
  ylab="Lake area (m^2)")
boxplot(env$Cond, col="gray", main="Boxplot of Conductivity",                   
  ylab="Conductivity (�S / cm)")
boxplot(env$pH, col="gray", main="Boxplot of pH", ylab="pH")                    

# Normality tests for the environmental descriptors
shapiro.test(env$Elev)                                      # Shapiro-Wilk tests
shapiro.test(env$Larea)
shapiro.test(env$Cond)
shapiro.test(env$pH)

# Normality of explanatory variables is not required in dbRDA or logistic
# regression. Nevertheless, Lake Area is strongly asymmetrical and there is one
# outlier, so it was log-transformed to achieve a more symmetrical distribution
lnLarea <- log(env$Larea)                   # Compute natural logarithm of Larea

# Histogram and boxplot for lnLarea (natural log of Lake Area) (Figure S5)
windows(title="Figure S5",9, 4.5)
par(mfrow=c(1,2))
hist(lnLarea, col="gray", right=FALSE, main="Histogram of ln(Lake area)",
  xlab="ln(Lake area)")
boxplot(lnLarea, col="gray", main="Boxplot of ln(Lake area)",
  ylab="ln(Lake area)")

# Summary and normality test for lnLarea
summary(lnLarea)                                                                
shapiro.test(lnLarea)                                                           

# Make an env2 data frame with lnLarea instead of Larea
env <- env[,-3]                                  # Delete Larea from the dataset
env2 <- env                                       # Make the new env2 data frame
env2$lnLarea <- lnLarea                           # Include ln-transformed Larea
env2                                             # Check the new env2 data frame

# Make a hydroph2 data frame with lnLarea instead of Larea(to be used in part 4)
hydroph <- hydroph[,-13]
hydroph2 <- hydroph
hydroph2$lnLarea <- lnLarea
hydroph2

# Explore relationships among continuous explanatory variables (Figure S6)

# Matrix of Spearman correlations
cor(env2[, 2:5], method = c("spearman"))       

windows(title="Figure S6", 13.5, 4.5)           
par(mfrow=c(1,3))
# Graph of Elevation vs lnLarea
plot(env2$lnLarea, env2$Elev, xlab="ln Lake area (ln m^2)",  
  ylab="Elevation (m)")
# Graph of Conductivity vs pH
plot(env2$pH, env2$Cond, xlab="pH", ylab="Conductivity (�S / cm)")
# Graph of ph vs Elevation              
plot(env2$Elev, env2$pH, xlab="Elevation (m)", ylab="pH")                       
# The correlation between Elev and lnLarea seems to be mostly determined by
# the two data points with large leverage at the limits of the variable range. 
# The other two relationships seem to be consistent, though not clearly linear. 


## Section 1. Null model analysis 
## ******************************

# Testing the null hypothesis of random pattern in species co-occurrence 
# **********************************************************************

# (1.1) Compute the number of checkerboard units (Stone & Roberts 1990)
# for the observed data
nestedchecker(spe)

# Compare the observed C-score with a null model generated using the sequential 
# swap algorithm (Gotelli and Entsminger 2003) and fixed row and column totals 
hydroph.cscore.FF <- oecosimu(spe, nestedchecker, "swap", burnin=1000, thin=100, 
  nsimul= 1000, statistic = "C.score", alternative=c("two.sided"))
hydroph.cscore.FF

# Density plot of the null model together with the observed value of the C-score
csdp <- densityplot(hydroph.cscore.FF, as.table = TRUE, strip=FALSE, adjust=3, 
  col="black", xlab="Simulated C-score")
windows(title="C-score Density plot")
csdp


# (1.2) Compute the discrepancy index (Brualdi & Sanderson 1999) for the data
nesteddisc(spe)

# Compare the observed index with a null model
hydroph.discrepancy.FF <- oecosimu(spe, nesteddisc, "swap", burnin=1000, 
  thin=100, nsimul= 1000, alternative=c("two.sided"))
hydroph.discrepancy.FF

# Density plot of the null model together with the observed value of the 
# discrepancy index (treating the discrepancy index as a continuous variable)
didp <- densityplot(hydroph.discrepancy.FF, as.table = TRUE, 
  strip=FALSE, adjust=3, col="black", xlab="Simulated discrepancy index")
windows(title="Discrepancy Density plot")
didp


# Generate Figure 1
windows(title="Figure 1", 9, 18)
plot(csdp, split = c(1, 1, 1, 2))
plot(didp, split = c(1, 2, 1, 2), newpage = FALSE)

# Besides, the text mentions a second test that used the area of the lakes as 
# weights. Since this type of simulation is not available in vegan, Ecosim  
# software (Gotelli & Entsminger 2011) was used to carry out this test.


## Section 2. Testing for spatial autocorrelation in species composition 
## *********************************************************************

# Mantel correlogram of the species data
# **************************************

# Add one dummy species to the species matrix (Clarke, Somerfield et al. 2006)
# to circumvent the double zero problem 
Dummy <- rep(1, 17)                                 # Generate the dummy species
spe2 <- spe                                       # Make the new spe2 data frame
spe2$Dummy <- Dummy                          # Include the dummy species in spe2
spe2                                                            # Visualize spe2

# Use the Jaccard coefficient(Legendre and Legendre 1998) to calculate a
# species dissimilarity matrix
spe.jc <- dist(spe2, "binary")                            # Dissimilarity matrix
head(spe.jc)                            # Check the first elements of the matrix

# Mantel Correlogram (Mantel 1967; Oden and Sokal 1986) of the species data  
# with Holm's correction for p-values (Holm, 1979). 
(spe.correlog <- mantel.correlog(spe.jc, XY=spa, nperm=999)) #Correlogram
summary(spe.correlog)
windows(title="Mantel correlogram the hydrophytes data")
plot(spe.correlog)                                                # Plot results
                                                

# Construct: (a) distance-decay plot (Nekola and White 1999) and (b) Mantel
# correlogram
# ***************************************************************************
    
# Use the Euclidean distance to compute a spatial distance matrix
spa.eu <- dist(spa, "euclidean")
head(spa.eu)

# Set aside the pairwise values of both matrices as vectors to plot them
pwvJaccard <- as.vector(spe.jc)   # Stack pairwise values of matrices as vectors
pwvSpatial <- as.vector(spa.eu)                                                 

# Generate a joint figure
windows(title="distance-decay plot and Mantel correlogram", 9, 18, )
par(mfrow=c(2, 1))

# Plot Jaccard pairwise values vs spatial pairwise values
plot(pwvSpatial, pwvJaccard, type="p", axes=T, ann=F, bty= "l", las=1)          
points(pwvSpatial, pwvJaccard, col="black", pch=16)                              
mtext("D Space (Euclidean distance, m)", side=1, line=2.5, cex=1)
mtext("D Species composition (Jaccard, %)", side=2, line=3, cex=1)
mtext ("(a)", side = 3, line = 2, at = 0)

# Plot correlogram
plot(spe.correlog)                                                       
mtext ("(b)", side = 3, line = 2, at = 2000)


## Section 3. Testing for environmental determinism at community level:
## distance-based redundancy analysis (db-RDA) (Legendre and Anderson 1999)    
## using function capscale() of Vegan, which accepts a dissimilarity matrix 
## as response
## ****************************************************************************     

# Finding and fitting a parsimonious dbRDA model 
# **********************************************
                       
# Backward selection 
dbrda.Full <- capscale(spe2 ~ Sector+Elev+lnLarea+Cond+pH, env2,# Fit full model
  distance="jaccard")                                                           
dbRDA.backw <- ordistep(dbrda.Full, perm.max = 999)# Backward selection using AIC

# Forward selection
dbrda.Null <- capscale(spe2 ~ 1, env2, distance="jaccard")      # Fit null model
dbRDA.forw <- ordistep(dbrda.Null, scope = formula(dbrda.Full), 
  direction="forward", perm.max = 999)             # Forward selection using AIC
# Backward and forward selection arrived at the same parsimonious dbRDA model,
# which is now fitted as "dbrda.pars"                                                              
dbrda.pars <- capscale(spe2 ~ Cond + pH + Elev, data = env2,                    
  distance="jaccard")                                                           
summary(dbrda.pars)
anova.cca(dbrda.pars, step=1000)                                 # Model summary 
anova.cca(dbrda.pars, step=1000, by= "margin")       # Marginal effects of terms
anova.cca(dbrda.pars, step=1000, by="axis")           # Marginal effects by axis 
vif.cca(dbrda.pars)                                 # Variance inflation factors
(R2.pars <- RsquareAdj(dbrda.pars)$r.squared)              # Explained variation
(R2adj.pars <- RsquareAdj(dbrda.pars)$adj.r.squared)              # Adjusted R^2

# Triplots of the parsimonious RDA (with fitted site scores), "Scaling 1"
# (this is Figure 2)
windows(title="Figure 2")
plot(dbrda.pars, scaling=1, display=c("sp", "lc", "cn"))

# Generate a complementary figure using Borcard's function "sr.value" (available 
# at http://adn.biol.umontreal.ca/~numericalecology/numecolR/
source("sr.value.R")            # Function sr.value must be in working directory
dbrda.pars.axes <- scores(dbrda.pars, choices=c(1,2), display="lc",scaling=1)

windows(title="dbRDA analysis of hydrophytes data")
par(mfrow=c(2,1))
sr.value(spa, dbrda.pars.axes[,1])
text(3500, 7000, "Bejar", cex=1.25, col="black")
text(10700, 4500, "W Gredos", cex=1.25, col="black")
text(35500, 1500, "E Gredos", cex=1.25, col="black")
sr.value(spa, dbrda.pars.axes[,2])
text(3500, 7000, "Bejar", cex=1.25, col="black")
text(10700, 4500, "W Gredos", cex=1.25, col="black")
text(35500, 1500, "E Gredos", cex=1.25, col="black")


# Variation partitioning between a physical component (elevation) and a chemical
# component (pH and conductivity)(Borcard et al. 1992)
# **********************************************************************

# RDA with only the (significant) physical predictors (elevation)
dbrda.phys <- capscale(spe2 ~ Elev, data = env2, distance="jaccard")             
# R-sq explained by the physical component alone
(R2.phys <- RsquareAdj(dbrda.phys)$r.squared)                                   
R2.pure.chem.comp <- R2.pars-R2.phys
R2.pure.chem.comp                  # Contribution of the pure chemical component
                                                                                
# RDA with only the (significant) chemical predictors (pH and conductivity)
dbrda.chem <- capscale(spe2 ~ Cond + pH, data = env2, distance="jaccard")       
# R-sq explained by the chemical component alone
(R2.chem <- RsquareAdj(dbrda.chem)$r.squared)                                   
R2.pure.phys.comp <- R2.pars-R2.chem
R2.pure.phys.comp                  # Contribution of the pure physical component                 

# Calculate residual (unexplained) variation
Residuals <- (1-R2.pars)
Residuals

# Calculate overlap between the chemical component and the physical component
Overlap <- (R2.pars - (R2.pure.chem.comp + R2.pure.phys.comp))
Overlap

# Plot previous results to generate Figure 3 (Venn Diagram)
windows(title="Figure 3", 4.5, 4.5, )
grid.newpage()
grid.frame(name="varpart", draw=TRUE)                    # Generate a grid frame
grid.rect(width = 0.8, height = 0.6, just = "centre")  # Graphic framework for diagram 
grid.circle(x=0.375, y=0.55, r = 0.21)
grid.circle(x=0.625, y=0.55, r = 0.21)
grid.text("Residuals = 0.43", x=0.5, y=0.27)                         # Residuals
grid.text("0.01", x=0.5, y=0.55) # Overlap between chemical and physical variables
grid.text("0.37", x=0.31, y=0.55) # Variance explained by the pure chemical component
grid.text("C", x=0.33, y=0.62)                      # Add label "C" ("Chemical")
grid.text("0.19", x=0.69, y=0.55) # Variance explained by the pure physical component
grid.text("P", x=0.67, y=0.62)                      # Add label "P" ("Physical")


## (4) Testing for environmental determinism at species level. Logistic 
## regression models for the six species with frequency n > 2
## *********************************************************************

## (4.1) Model Antinoria agrostidea fma. natans
## ********************************************

options(na.action = "na.fail")

# Automated model selection using AICc (Burnham & Anderson, 2002)

# Fit full model (preliminary step) 
Antinata.glm <- glm(Antinata~Elev+lnLarea+Cond+pH, family=binomial,        
  data=hydroph2)                         
# Constrain the maximum number of terms in a model to be up to two (2)
Antinata.dd <- dredge(Antinata.glm, m.max = 2, m.min = 1)       
Antinata.subset <- subset(Antinata.dd, delta < 4) # Select models with delta < 4
Antinata.subset     # Parsimoniuous models that minimize the loss of information
windows(title="Antinata model selection")                    
plot(Antinata.subset)                                                           


# Model fit and model check: fit a parsimonious model with low AICc and             
# reasonably good fit (AICc does not evaluate how well a model fits the data).
                
# Fit and check the model that minimize most the loss of information 
# (AICc = 20.6)
Antinata.glm.ElevpH <- glm(Antinata~Elev+pH, family=binomial, data=hydroph2)             
anova(Antinata.glm.ElevpH, test="Chisq")        # Compare null and fitted models
Antinata.lrm <- lrm(Antinata~Elev+pH, data = hydroph2, y = T, x = T) # Check fit
resid(Antinata.lrm, type = "gof")                                    # Residuals
pp<-sum(resid(Antinata.lrm,type='pearson')^2)       # Pearson chi-square p-value
1-pchisq(pp,Antinata.glm.ElevpH$df.resid)
1-pchisq(Antinata.glm.ElevpH$deviance, Antinata.glm.ElevpH$df.resid) # Deviance (G-sq.)
pp/Antinata.glm.ElevpH$df.resid                           # Dispersion parameter
influence.measures(Antinata.glm.ElevpH) # Check dfbeta statistic (similar to Cook stat.)                                                  
# The model Antinata~Elev+pH does not fit well. For example, 2 out of 17
# datapoints are too influential (in the linear predictors).


# Fit and check the second model that minimize most the loss of information 
# (AICc = 21.3)
Antinata.glm.pH <- glm(Antinata~pH, family=binomial, data=hydroph2)             
anova(Antinata.glm.pH, test="Chisq")                                        
Antinata.lrm2 <- lrm(Antinata~pH, data = hydroph2, y = T, x = T)            
resid(Antinata.lrm2, type = "gof")                                               
pp<-sum(resid(Antinata.lrm2,type='pearson')^2)                                   
1-pchisq(pp,Antinata.glm.pH$df.resid)
1-pchisq(Antinata.glm.pH$deviance, Antinata.glm.pH$df.resid)           
pp/Antinata.glm.pH$df.resid                                                 
influence.measures(Antinata.glm.pH)

# Check spatial autocorrelation using a spline correlogram
Correlog.Antinata <- spline.correlog(x = hydroph2[, "x"], y = hydroph2[, "y"],  
z = residuals(Antinata.glm.pH, type = "pearson"), resamp = 0)

# Plot correlogram                                                                     
plot.spline.correlog(Correlog.Antinata)                                                    
# The model Antinata~pH fits better, hence it is next summarized
  
# Model summary
summary(Antinata.glm.pH)
1-(Antinata.glm.pH$dev/Antinata.glm.pH$null)                             # R-sq.

# Plot (mean) probability of presence against pH
xs<-seq(5.8,7.0,l=1000)                        # Generate sequence to plot model
Anag.predict <- predict(Antinata.glm.pH, type="response", se=T, # Generate predictions
  newdata=data.frame(RATIO=xs, pH= xs))
windows(title="Mean probability of presence (Antinata) against pH")
plot(Antinata~ pH, data=hydroph2, xlab="", ylab="", axes=F, pch=16)  # Base plot
points(Anag.predict$fit~xs, type="l", col="gray")            # Plot fitted model
mtext(expression("Mean probability of presence"), 2, line=3)       # Axes titles
axis(2,las=1)
mtext("pH",1, line=3)
axis(1)
box(bty="l")
mtext (expression(paste(italic("Antinoria natans"))), side = 3, line = 2,  # Add label
  cex = 1)


## (4.2) Model Callitriche brutia
# See explanations for the use of the different functions in part (4.1)
## ********************************************************************         

# Automated model selection using AICc (Burnham & Anderson, 2002) 
Callbrut.glm <- glm(Callbrut~Elev+lnLarea+Cond+pH, family=binomial, 
  data=hydroph2)
Callbrut.dd <- dredge(Callbrut.glm, m.max = 2, m.min = 1) 
Callbrut.subset <- subset(Callbrut.dd, delta < 4)
Callbrut.subset
windows(title="Callbrut model selection")
plot(Callbrut.subset)

# Model fit and model check: fit a parsimonious model with low AICc and                    # reasonably good fit (AICc does not evaluate how well a model fits the data). 

# The model that minimize most the loss of information, Callbrut~Cond+Elev, 
# with AIC 20.8 does not fit well.
               
# Fit and check the second model that minimize most the loss of information 
# (AICc = 21.0)
Callbrut.glm.Cond <- glm(Callbrut~Cond, family=binomial, data=hydroph2)
anova(Callbrut.glm.Cond, test="Chisq")
Callbrut.lrm <- lrm(Callbrut~Cond, data = hydroph2, y = T, x = T)
resid(Callbrut.lrm, type = "gof")
pp<-sum(resid(Callbrut.lrm,type='pearson')^2)
1-pchisq(pp,Callbrut.glm.Cond$df.resid)
1-pchisq(Callbrut.glm.Cond$deviance, Callbrut.glm.Cond$df.resid)
pp/Callbrut.glm.Cond$df.resid
influence.measures(Callbrut.glm.Cond)
Correlog.Callbrut <- spline.correlog(x = hydroph2[, "x"], y = hydroph2[, "y"],  
z = residuals(Callbrut.glm.Cond, type = "pearson"), resamp = 0)
plot.spline.correlog(Correlog.Callbrut)
# The model Callbrut~Cond fits well enough, hence it is next summarized

# Model summary
summary(Callbrut.glm.Cond)
1-(Callbrut.glm.Cond$dev/Callbrut.glm.Cond$null)

# Plot (mean) probability of presence against conductivity
xs<-seq(3.4,15.4,l=1000)
Cabu.predict <- predict(Callbrut.glm.Cond, type="response", se=T, 
  newdata=data.frame(RATIO=xs, Cond= xs))
windows(title="Mean probability of presence (Cabu) against conductivity")
plot(Callbrut~ Cond, data=hydroph, xlab="", ylab="", axes=F, pch=16)
points(Cabu.predict$fit~xs, type="l", col="gray")
mtext(expression("Mean probability of presence"), 2, line=3)
axis(2,las=1)
mtext("Conductivity (�S/cm)",1, line=3)
axis(1)
box(bty="l")
mtext (expression(paste(italic("Callitriche brutia"))), side = 3, line = 2, 
  cex = 1)


## (4.3.) Model Isoetes velatum subsp. asturicensis      
# See explanations for the use the different functions in part (4.1)
## ***************************************************************** 

# Automated model selection using AICc (Burnham & Anderson, 2002) 
Isoeastu.glm <- glm(Isoeastu~Elev+lnLarea+Cond+pH, family=binomial, 
  data=hydroph2)
Isoeastu.dd <- dredge(Isoeastu.glm, m.max = 2, m.min = 1) 
Isoeastu.subset <- subset(Isoeastu.dd, delta < 4)
Isoeastu.subset
windows(title="Isoeastu model selection")
plot(Isoeastu.subset)


# Model fit and model check: fit a parsimonious model with low AICc and 
# reasonably good fit (AICc does not evaluate how well a model fits the data).  
              
# The two models that minimize most the loss of information (AICc equal to 15.7 
# and 17.9) do not fit well. Hence a more simple model was fitted
Isoeastu.glm.Cond <- glm(Isoeastu~Cond, family=binomial, data=hydroph2)
anova(Isoeastu.glm.Cond, test="Chisq")
Isoeastu.lrm <- lrm(Isoeastu~Cond, data = hydroph2, y = T, x = T)
resid(Isoeastu.lrm, type = "gof")
pp<-sum(resid(Isoeastu.lrm,type='pearson')^2)
1-pchisq(pp,Isoeastu.glm.Cond$df.resid)
1-pchisq(Isoeastu.glm.Cond$deviance, Isoeastu.glm.Cond$df.resid)
pp/Isoeastu.glm.Cond$df.resid
influence.measures(Isoeastu.glm.Cond)
Correlog.Isoeastu <- spline.correlog(x = hydroph2[, "x"], y = hydroph2[, "y"],  
z = residuals(Isoeastu.glm.Cond, type = "pearson"), resamp = 0)
plot.spline.correlog(Correlog.Isoeastu)
# The model Isoeastu~Cond fits sufficiently well, hence it is next summarized

# Model summary
# *************
summary(Isoeastu.glm.Cond)
1-(Isoeastu.glm.Cond$dev/Isoeastu.glm.Cond$null)

# Plot (mean) probability of presence against conductivity
xs<-seq(3.4,15.4,l=1000)
Isas.predict <- predict(Isoeastu.glm.Cond, type="response", se=T, 
  newdata=data.frame(RATIO=xs, Cond= xs))
windows(title="Mean probability of presence (Isas) against conductivity")
plot(Isoeastu~ Cond, data=hydroph, xlab="", ylab="", axes=F, pch=16)
points(Isas.predict$fit~xs, type="l", col="gray")
mtext(expression("Mean probability of presence"), 2, line=3)
axis(2,las=1)
mtext("Conductivity (�S/cm)",1, line=3)
axis(1)
box(bty="l")
mtext (expression(paste(italic("Isoetes asturicense"))), side = 3, line = 2, 
  cex = 1)


## (4.4.) Model Juncus bulbosus 
# See explanations for the use of the different functions in part (4.1)
## ******************************************************************** 

# Automated model selection using AICc (Burnham & Anderson, 2002) 
Juncbulb.glm <- glm(Juncbulb~Elev+lnLarea+Cond+pH, family=binomial, 
  data=hydroph2)
Juncbulb.dd <- dredge(Juncbulb.glm, m.max = 2, m.min = 1) 
Juncbulb.subset <- subset(Juncbulb.dd, delta < 4)
Juncbulb.subset
windows(title="Juncbulb model selection")
plot(Juncbulb.subset) 


# Model fit and model check: fit a parsimonious model with low AICc and 
# reasonably good fit (AICc does not evaluate how well a model fits the data). 
              
# In this case, the model that minimize most the loss of information 
# (AICc = 20.4) does not fit sufficiently well (and is not really informative).
# The second (AICc = 22.0) and third (AICc = 22.2) models are not informative.

Juncbulb.glm.pH <- glm(Juncbulb~pH, family=binomial, data=hydroph2)
anova(Juncbulb.glm.pH, test="Chisq")
Juncbulb.lrm <- lrm(Juncbulb~pH, data = hydroph2, y = T, x = T)
resid(Juncbulb.lrm, type = "gof")
pp<-sum(resid(Juncbulb.lrm,type='pearson')^2)
1-pchisq(pp,Juncbulb.glm.pH$df.resid)
1-pchisq(Juncbulb.glm.pH$deviance, Juncbulb.glm.pH$df.resid)
pp/Juncbulb.glm.pH$df.resid
influence.measures(Juncbulb.glm.pH)
# Similar problems occur with all the other models, so none was fitted.


## (4.5) Model Ranunculus peltatus
# See explanations for the use of the different functions in part (4.1)
## ********************************************************************

# Automated model selection using AICc (Burnham & Anderson, 2002) 
Ranupelt.glm <- glm(Ranupelt~Elev+lnLarea+Cond+pH, family=binomial, 
  data=hydroph2)
Ranupelt.dd <- dredge(Ranupelt.glm, m.max = 2, m.min = 1) 
Ranupelt.subset <- subset(Ranupelt.dd, delta < 4)
Ranupelt.subset
windows(title="Ranupelt model selection")
plot(Ranupelt.subset)


# Model fit and model check: fit a parsimonious model with low AICc and 
# reasonably good fit (AICc does not evaluate how well a model fits the data).  
              
# The single model that minimize most the loss of information (AICc = 16.6) 
# does not fit well, hence a more simple model was fitted and summarized
Ranupelt.glm.Elev <- glm(Ranupelt~Elev, family=binomial, data=hydroph2)
anova(Ranupelt.glm.Elev, test="Chisq")
Ranupelt.lrm <- lrm(Ranupelt~Elev, data = hydroph2, y = T, x = T)
resid(Ranupelt.lrm, type = "gof")
pp<-sum(resid(Ranupelt.lrm,type='pearson')^2)
1-pchisq(pp,Ranupelt.glm.Elev$df.resid)
1-pchisq(Ranupelt.glm.Elev$deviance, Ranupelt.glm.Elev$df.resid)
pp/Ranupelt.glm.Elev$df.resid
influence.measures(Ranupelt.glm.Elev)
Correlog.Ranupelt <- spline.correlog(x = hydroph2[, "x"], y = hydroph2[, "y"],  
z = residuals(Ranupelt.glm.Elev, type = "pearson"), resamp = 0)
plot.spline.correlog(Correlog.Ranupelt)                                                    


# Model summary
# *************
summary(Ranupelt.glm.Elev)
1-(Ranupelt.glm.Elev$dev/Ranupelt.glm.Elev$null)

# Plot (mean) probability of presence against elevation
xs<-seq(1595,2300,l=1000)
Rape.predict <- predict(Ranupelt.glm.Elev, type="response", se=T, 
  newdata=data.frame(RATIO=xs, Elev= xs))
windows(title="Mean probability of presence (Rape) against elevation")
plot(Ranupelt~ Elev, data=hydroph, xlab="", ylab="", axes=F, pch=16)
points(Rape.predict$fit~xs, type="l", col="gray")
mtext(expression("Mean probability of presence"), 2, line=3)
axis(2,las=1)
mtext("Elevation (m a.s.l.)",1, line=3)
axis(1)
box(bty="l")
mtext (expression(paste(italic("Ranunculus peltatus"))), side = 3, 
  line = 2, cex = 1)


## (4.6.) Model Sparganium angustifolium
# See explanations for the use of the different functions in part (4.1)
## ********************************************************************

# Automated model selection using AICc (Burnham & Anderson, 2002) 
Sparangu.glm <- glm(Sparangu~Elev+lnLarea+Cond+pH, family=binomial, 
  data=hydroph2)
Sparangu.dd <- dredge(Sparangu.glm, m.max = 2, m.min = 1) 
Sparangu.subset <- subset(Sparangu.dd, delta < 4)
Sparangu.subset
windows(title="Sparangu model selection")
plot(Sparangu.subset)

# Fit and check the model that minimize most the loss of information 
# (AICc = 22.9)
Sparangu.glm.pH.Cond <- glm(Sparangu~Cond+pH, family=binomial, data=hydroph2)
anova(Sparangu.glm.pH.Cond, test="Chisq")
Sparangu.lrm <- lrm(Sparangu.glm.pH.Cond, data = hydroph2, y = T, x = T)
resid(Sparangu.lrm, type = "gof")
pp<-sum(resid(Sparangu.lrm,type='pearson')^2)
1-pchisq(pp,Sparangu.glm.pH.Cond$df.resid)
1-pchisq(Sparangu.glm.pH.Cond$deviance, Sparangu.glm.pH.Cond$df.resid)
pp/Sparangu.glm.pH.Cond$df.resid
influence.measures(Sparangu.glm.pH.Cond)
Correlog.Sparangu <- spline.correlog(x = hydroph2[, "x"], y = hydroph2[, "y"],  
z = residuals(Sparangu.glm.pH.Cond, type = "pearson"), resamp = 0)
plot.spline.correlog(Correlog.Sparangu) 
# The model fits suffciently well and it was fitted and summarized.


# Model summary
# *************
summary(Sparangu.glm.pH.Cond)
1-(Sparangu.glm.pH.Cond$dev/Sparangu.glm.pH.Cond$null)

# Plot (mean) probability of presence against pH
xs<-seq(5.8,7.0,l=1000)
Span.predict <- predict(Sparangu.glm.pH.Cond, type="response", se=T, 
  newdata=data.frame(RATIO=xs, pH= xs, Cond = mean(hydroph2$Cond)))
windows(title="Mean probability of presence (Span) against pH")
plot(Sparangu~ pH, data=hydroph, xlab="", ylab="", axes=F, pch=16)
points(Span.predict$fit~xs, type="l", col="gray")
mtext(expression("Mean probability of presence"), 2, line=3)
axis(2,las=1)
mtext("pH",1, line=3)
axis(1)
box(bty="l")
mtext (expression(paste(italic("Sparganium angustifolium"))), side = 3, 
  line = 2, cex = 1)

# Plot (mean) probability of presence against conductivity
xs<-seq(3.4,15.4,l=1000)
Span.predict <- predict(Sparangu.glm.pH.Cond, type="response", se=T, 
  newdata=data.frame(RATIO=xs, Cond= xs, pH = mean(hydroph2$pH)))
windows(title="Mean probability of presence (Span) against conductivity")
plot(Sparangu~ Cond, data=hydroph, xlab="", ylab="", axes=F, pch=16)
points(Span.predict$fit~xs, type="l", col="gray")
mtext(expression("Mean probability of presence"), 2, line=3)
axis(2,las=1)
mtext("Conductivity (�S/cm)",1, line=3)
axis(1)
box(bty="l")
mtext (expression(paste(italic("Sparganium angustifolium"))), side = 3, 
  line = 2, cex = 1)


## (4.7) Construct figure 4 (summarize logistic models)
## ****************************************************

windows(title="Figure 4", 5.9, 8.8)
par(mfrow=c(3, 2))

xs<-seq(5.8,7.0,l=1000)                        # Plot model for Antinoria natans      
Anag.predict <- predict(Antinata.glm.pH, type="response", se=T,                 
  newdata=data.frame(RATIO=xs, pH= xs))
plot(Antinata~ pH, data=hydroph2, xlab="", ylab="", axes=F, pch=16)
points(Anag.predict$fit~xs, type="l", col="black")
mtext(expression("Probability of presence"), 2, line=3, cex = 0.9)
axis(2,las=1)
mtext("pH",1, line=3, cex = 0.9)
axis(1)
box(bty="l")
mtext (expression(paste(italic("A. natans"))), side = 3,            # Add labels
  line = 2, cex = 0.9)
mtext ("(a)", side = 3, line = 2, at = 5.75)

xs<-seq(5.8,7.0,l=1000)        # Plot model for Sparganium angustifolium vs cond
Span.predict <- predict(Sparangu.glm.pH.Cond, type="response", se=T, 
  newdata=data.frame(RATIO=xs, pH= xs, Cond = mean(hydroph2$Cond)))
plot(Sparangu~ pH, data=hydroph, xlab="", ylab="", axes=F, pch=16)
points(Span.predict$fit~xs, type="l", col="black")
mtext(expression("Probability of presence"), 2, line=3, cex = 0.9)
axis(2,las=1)
mtext("pH",1, line=3, cex = 0.9)
axis(1)
box(bty="l")
mtext (expression(paste(italic("S. angustifolium"))), side = 3, 
  line = 2, cex = 0.9)
mtext ("(b)", side = 3, line = 2, at = 5.75)

xs<-seq(3.4,15.4,l=1000)         # Plot model for Sparganium angustifolium vs pH
Span.predict <- predict(Sparangu.glm.pH.Cond, type="response", se=T, 
  newdata=data.frame(RATIO=xs, Cond= xs, pH = mean(hydroph2$pH)))
plot(Sparangu~ Cond, data=hydroph, xlab="", ylab="", axes=F, pch=16)
points(Span.predict$fit~xs, type="l", col="black")
mtext(expression("Probability of presence"), 2, line=3, cex = 0.9)
axis(2,las=1)
mtext("Conductivity (�S/cm)",1, line=3, cex = 0.9)
axis(1)
box(bty="l")
mtext (expression(paste(italic("S. angustifolium"))), side = 3, 
  line = 2, cex = 0.9)
mtext ("(c)", side = 3, line = 2, at = 2.9)

xs<-seq(3.4,15.4,l=1000)                     # Plot model for Callitriche brutia
Cabu.predict <- predict(Callbrut.glm.Cond, type="response", se=T, 
  newdata=data.frame(RATIO=xs, Cond= xs))
plot(Callbrut~ Cond, data=hydroph, xlab="", ylab="", axes=F, pch=16)
points(Cabu.predict$fit~xs, type="l", col="black")
mtext(expression("Probability of presence"), 2, line=3, cex = 0.9)
axis(2,las=1)
mtext("Conductivity (�S/cm)",1, line=3, cex = 0.9)
axis(1)
box(bty="l")
mtext (expression(paste(italic("C. brutia"))), side = 3, line = 2, 
  cex = 0.9)
mtext ("(d)", side = 3, line = 2, at = 2.9)

xs<-seq(3.4,15.4,l=1000)                   # Plot model for Isoetes asturicensis
Isas.predict <- predict(Isoeastu.glm.Cond, type="response", se=T,               
  newdata=data.frame(RATIO=xs, Cond= xs))
plot(Isoeastu~ Cond, data=hydroph, xlab="", ylab="", axes=F, pch=16)
points(Isas.predict$fit~xs, type="l", col="black")
mtext(expression("Probability of presence"), 2, line=3, cex = 0.9)
axis(2,las=1)
mtext("Conductivity (�S/cm)",1, line=3, cex = 0.9)
axis(1)
box(bty="l")
mtext (expression(paste(italic("I. asturicense"))), side = 3, line = 2, 
  cex = 0.9)
mtext ("(e)", side = 3, line = 2, at = 2.9)

xs<-seq(1595,2300,l=100)                    # Plot model for Ranunculus peltatus
Rape.predict <- predict(Ranupelt.glm.Elev, type="response", se=T, 
  newdata=data.frame(RATIO=xs, Elev= xs))
plot(Ranupelt~ Elev, data=hydroph, xlab="", ylab="", axes=F, pch=16)
points(Rape.predict$fit~xs, type="l", col="black")
mtext(expression("Probability of presence"), 2, line=3, cex = 0.9)
axis(2,las=1)
mtext("Elevation (m a.s.l.)",1, line=3, cex = 0.9)
axis(1)
box(bty="l")
mtext (expression(paste(italic("R. peltatus"))), side = 3, line = 2, 
  cex = 0.9)
mtext ("(f)", side = 3, line = 2, at = 1570)


## (4.8) Pearson�s Chi-squared tests with Yates� continuity correction 
## *******************************************************************

# Testing the null hypothesis of no more co-occurrence than expected by chance
# for pairs in Table 4 of the main text

# Case A
# ******
MA <- matrix(c(3, 5, 4, 5), nrow = 2, dimnames = list(A.natans = c("Yes", "No"), 
   S.angustifolium = c("Yes", "No")))
chisq.test(MA, correct = TRUE)
# p > 0.05, hence association between species co-occurrence cannot be established

# Case B
# ******
MB <- matrix(c(4, 3, 3, 7), nrow = 2, dimnames = list(C.brutia = c("Yes", "No"), 
   A.natans = c("Yes", "No")))
chisq.test(MB, correct = TRUE)
# p > 0.05, hence association between species co-occurrence cannot be established

# Case C
# ******
MC <- matrix(c(4, 3, 4, 6), nrow = 2, dimnames = list(S.angustifolium = c("Yes", "No"), 
   R.peltatus = c("Yes", "No")))
chisq.test(MC, correct = TRUE)
# p > 0.05, hence association between species co-occurrence cannot be established

# Case D
# ******
MD <- matrix(c(6, 2, 1, 8), nrow = 2, dimnames = list(A.brutia = c("Yes", "No"), 
   I.asturicense = c("Yes", "No")))
chisq.test(MD, correct = TRUE)
# p < 0.05, hence association between species co-occurrence is established

# Case E
# ******
ME <- matrix(c(6, 1, 2, 8), nrow = 2, dimnames = list(I.asturicense = c("Yes", "No"), 
   R.peltatus = c("Yes", "No")))
chisq.test(ME, correct = TRUE)
# p < 0.05, hence association between species co-occurrence is established

# Case F
# ******
MF <- matrix(c(6, 1, 1, 9), nrow = 2, dimnames = list(R.peltatus = c("Yes", "No"), 
   C.brutia = c("Yes", "No")))
chisq.test(MF, correct = TRUE)
# p < 0.05, hence association between species co-occurrence is established


## (4.9) Plot the relationship between species richness and conductivity
## *********************************************************************

S <- apply(spe > 0, 1, sum)                           # Compute species richness
Sector <- hydroph2[,c(11)]
Conductivity <- hydroph2[,c(13)]
SCond <- data.frame(S, Sector, Conductivity)      # Make a new dataframe (SCond)

# Plot observed relationship
windows(title="Relationship between species richness and conductivity")
plot(S ~ Conductivity, data = SCond, type = "n", axes = F, xlab = "", ylab = "")
points(S ~ Conductivity, data = SCond, subset = Sector == "Bejar", pch = 15)
points(S ~ Conductivity, data = SCond, subset = Sector == "W Gredos", pch = 16)
points(S ~ Conductivity, data = SCond, subset = Sector == "E Gredos", pch = 17)
mtext("Species richness", 2, line = 3)
axis(2, las=1)
mtext(expression(paste("Conductivity (�S / cm)")), 1, line = 3)
axis(1)
legend("bottomright", legend = c("Bejar", "W Gredos", "E Gredos"), 
  pch = c(15, 16, 17), title = "Sector", bty = "n")
box(bty = "l")

# Spearman's rank correlation between species richness and conductivity and test
# of the null hypothesis of no relationship        
cor.test(S, Conductivity, alternative = c("two.sided"), method = "spearm", 
exact = FALSE)


## (4.10) Simulation
## *****************
# The text reports a simulation of species assembly. The R code corresponding
# to this simulation is available on request. Please email Dr. Rosa M. Crujeiras
# (rosa.crujeiras@usc.es).


#########
## END ##
#########
